# Supplementary material for: Predictors of HIV rebound differ by timing of antiretroviral therapy initiation
Source: JCI Insight. 2024 Feb 8;9(3):e173864. doi: 10.1172/jci.insight.173864 (PMC10967395; doi:10.1172/jci.insight.173864)
Supplement: Supporting data values [file jciinsight-9-173864-s271.xlsx]

## Sheet: Fig 1 Rho
	CA-RNA	CA-DNA	SCA	Total.HIV-1	Intact.HIV-1	Hypermutated/3'.defective.HIV-1	5'.defective.HIV-1	IUPM	HIV.1+2.Ab	HIV.combo.Ab	LAg-Avidity
CA-RNA	1	0.857481	0.303635	0.751571	0.315661	0.658764	0.72462	0.585597	0.476241	0.617577	0.475516
CA-DNA	0.857481	1	0.375067	0.755455	0.446763	0.704987	0.726335	0.583203	0.469867	0.590317	0.447085
SCA	0.303635	0.375067	1	0.179884	0.246245	0.221105	0.11265	0.258167	0.251302	0.0750297	0.156187
Total.HIV-1	0.751571	0.755455	0.179884	1	0.678076	0.871255	0.915992	0.609402	0.448381	0.661134	0.33583
Intact.HIV-1	0.315661	0.446763	0.246245	0.678076	1	0.658734	0.52081	0.451378	0.340354	0.417317	0.12557
Hypermutated/3'.defective.HIV-1	0.658764	0.704987	0.221105	0.871255	0.658734	1	0.725911	0.518008	0.328543	0.580972	0.248178
5'.defective.HIV-1	0.72462	0.726335	0.11265	0.915992	0.52081	0.725911	1	0.574694	0.425304	0.606275	0.3417
IUPM	0.585597	0.583203	0.258167	0.609402	0.451378	0.518008	0.574694	1	0.32395	0.551097	0.296919
HIV.1+2.Ab	0.476241	0.469867	0.251302	0.448381	0.340354	0.328543	0.425304	0.32395	1	0.602767	0.731621
HIV.combo.Ab	0.617577	0.590317	0.0750297	0.661134	0.417317	0.580972	0.606275	0.551097	0.602767	1	0.401054
LAg-Avidity	0.475516	0.447085	0.156187	0.33583	0.12557	0.248178	0.3417	0.296919	0.731621	0.401054	1

## Sheet: Fig 1 P values
F	CA-RNA	CA-DNA	SCA	Total.HIV-1	Intact.HIV-1	Hypermutated/3'.defective.HIV-1	5'.defective.HIV-1	IUPM	HIV.1+2.Ab	HIV.combo.Ab	LAg-Avidity
CA-RNA	0	5.44751e-14	0.042593	3.51063e-08	0.0502839	5.13071e-06	1.83143e-07	2.38183e-05	0.00094336	6.20578e-06	0.000962889
CA-DNA	5.44751e-14	0	0.011128	2.71975e-08	0.00435581	5.43209e-07	1.65829e-07	2.61925e-05	0.0011277	1.97061e-05	0.00207699
SCA	0.042593	0.011128	0	0.27317	0.130751	0.176156	0.49474	0.0868482	0.0958751	0.624245	0.305573
Total.HIV-1	3.51063e-08	2.71975e-08	0.27317	0	2.10774e-06	0	0	3.82893e-05	0.00455217	8.08821e-06	0.0371578
Intact.HIV-1	0.0502839	0.00435581	0.130751	2.10774e-06	0	5.13755e-06	0.000675889	0.00392369	0.0339965	0.00821359	0.446245
Hypermutated/3'.defective.HIV-1	5.13071e-06	5.43209e-07	0.176156	0	5.13755e-06	0	6.64091e-07	0.000730973	0.041676	0.000140171	0.127495
5'.defective.HIV-1	1.83143e-07	1.65829e-07	0.49474	0	0.000675889	6.64091e-07	0	0.000130096	0.00739141	6.10514e-05	0.0338187
IUPM	2.38183e-05	2.61925e-05	0.0868482	3.82893e-05	0.00392369	0.000730973	0.000130096	0	0.0299397	8.7407e-05	0.0476293
HIV.1+2.Ab	0.00094336	0.0011277	0.0958751	0.00455217	0.0339965	0.041676	0.00739141	0.0299397	0	1.77133e-05	8.42386e-08
HIV.combo.Ab	6.20578e-06	1.97061e-05	0.624245	8.08821e-06	0.00821359	0.000140171	6.10514e-05	8.7407e-05	1.77133e-05	0	0.00668479
LAg-Avidity	0.000962889	0.00207699	0.305573	0.0371578	0.446245	0.127495	0.0338187	0.0476293	8.42386e-08	0.00668479	0

## Sheet: Fig 2
Acute/Early	CA-RNA (copies/million CD4 cells)	Total HIV-1 (proviruses/million CD4 cells)	Intact HIV-1 (proviruses/million CD4 cells)	IUPM (infectious units/million rCD4 cells)
1	37.46	40.58	7.84	0.39
1	122.73	86.02	30.17	0.39
1	230.71	52.9	9.19	0.39
1	88.41	284.24	19.94	0.39
1	39.21	42.88	0	0.39
1	499.64			0.8199
1	28.09	73.03	21.74	0.39
1	28.09	40.73	8.7	0.39
1	28.09	27.09	0	0.39
1	52.8	75.15	25.98	0.39
1	28.09			0.39
1	70.99			0.39
0	2786.52	561.7	33.88	0.664
0	619.25	140.84	0	3.2926
0	877.1	288.27	67.14	0.5563
0	6905.55	1902.31	118.53	3.1185
0	1192.92	568.15	26.72	0.39
0	1682.93	2292.79	804.57	3.4265
0	373.71	826.86	104.86	0.53
0	28.09	281.16	50.47	0.39
0	290.38	313.21	17.34	0.39
0	423.53	475.98	14.19	0.4754
0	80.91	216.03	42.19	0.4557
0	76.99	369.56	230.59	1.6234
0	137.49	46.08	15.3	0.39
0	1415.98	1292.21	127.97	2.4505
0	854.24			1.1242
0	1862.79	2191.3	94.66	0.9571
0	542.34	333.1	10.22	1.5327
0	218.43	285.64	11.35	3.8774
0	490.95			0.39
0	214.02	429.56	28.64	1.0947
0	113.26	261.57	99.46	0.5465
0	237.22	31.29	1.93	0.39
0	3482.15	2798.43	235.87	1.1266
0	574.93			1.8289
0	305.67	62.69	0	0.39
0	853.49	650.76	3.34	0.39
0	405.29	604.15	131.98	0.39
0	456.42	748.01	170.61	1.9992
0	159.82	689.85	32.02	0.4955
0	28.09	62.05	45.35	0.39
0	298.61	259.89	36.01	0.39
0	466.53	322.98	9.74	0.4428
0	331.45	452.96	39.92	0.39

## Sheet: Fig 3
Intact HIV-1 (proviruses/million CD4 cells)	% GAG-specific CD107a+ CD8+ T-cells
7.84	0.12
33.88	0
0	0.07
67.14	0.07
118.53	0.11
26.72	0.23
804.57	0
104.86
50.47	0
17.34	0.21
14.19	0.11
30.17	0
42.19	0
9.19	0.07
230.59	0
15.3	0
19.94	0
127.97	0
	0.15
94.66	0.05
10.22	0.06
11.35	0.13
0	0.38
	0.06
28.64	0.08
99.46	0
1.93	0.11
	0
235.87	0.05
	0.13
0	0
3.34	0
131.98	0
170.61	0
32.02	0
45.35	0
36.01	0
9.74	0.84
39.92	0
21.74	0.09
8.7	0
0	0
25.98	0
	0.17
	0.05

## Sheet: Fig 4a
x	y	r	p	padj	Group.x	Group.y
Pre-ART HIV-1 RNA level	%TIGIT+ CD4+ T-cells	0.435854	0.00941229	0.158768	Viral	Cell
CA-RNA	HIV 1+2 Ab	0.476241	0.00094336	0.0295557	Viral	Ab
CA-RNA	HIV combo Ab	0.617577	6.20578e-06	0.000438498	Viral	Ab
CA-RNA	LAg-Avidity	0.475516	0.000962889	0.0298855	Viral	Ab
CA-DNA	HIV 1+2 Ab	0.469867	0.0011277	0.0340464	Viral	Ab
CA-DNA	HIV combo Ab	0.590317	1.97061e-05	0.00114814	Viral	Ab
CA-DNA	LAg-Avidity	0.447085	0.00207699	0.0564241	Viral	Ab
SCA	%CD45RA+CCR7- (Terminally Differentiated) CD4+ T-cells	0.432689	0.00299186	0.0730585	Viral	Cell
Total HIV-1	%CD160+ CD8+ T-cells	0.429273	0.00639079	0.121976	Viral	Cell
Total HIV-1	HIV 1+2 Ab	0.448381	0.00455217	0.100118	Viral	Ab
Total HIV-1	HIV combo Ab	0.661134	8.08821e-06	0.000559603	Viral	Ab
Intact HIV-1	HIV combo Ab	0.417317	0.00821359	0.14796	Viral	Ab
Hypermutated/3' defective HIV-1	HIV combo Ab	0.580972	0.000140171	0.00596804	Viral	Ab
5' defective HIV-1	%CD160+ CD8+ T-cells	0.444962	0.00453538	0.100118	Viral	Cell
5' defective HIV-1	HIV 1+2 Ab	0.425304	0.00739141	0.136371	Viral	Ab
5' defective HIV-1	HIV combo Ab	0.606275	6.10514e-05	0.00293843	Viral	Ab
IUPM	HIV combo Ab	0.551097	8.7407e-05	0.00408843	Viral	Ab
CA-RNA/intact ratio	%GAG-specific CD107a+ CD8+ T-cells	0.506069	0.00139549	0.039952	Viral	Cell
CA-RNA/total ratio	%GAG-specific CD107a+ CD8+ T-cells	0.369255	0.0225188	0.257912	Viral	Cell
CA-RNA/total ratio	Gal-3	0.401784	0.0112336	0.169597	Viral	Cytokine
CA-RNA/total defective ratio	Gal-3	0.384557	0.0156408	0.210447	Viral	Cytokine
IPDA total defective	%CD160+ CD8+ T-cells	0.436561	0.0054604	0.111251	Viral	Cell
IPDA total defective	HIV 1+2 Ab	0.432591	0.00636323	0.121976	Viral	Ab
IPDA total defective	HIV combo Ab	0.655061	1.02551e-05	0.000681145	Viral	Ab
%CD45RA+CCR7- (Terminally Differentiated) CD4+ T-cells	SCA	0.432689	0.00299186	0.0730585	Cell	Viral
%CD45RA-CCR7- (Effector Memory) CD8+ T-cells	IL-21	0.407803	0.00542495	0.111211	Cell	Cytokine
%CD45RA-CCR7- (Effector Memory) CD8+ T-cells	IL-6	0.368794	0.0126707	0.182162	Cell	Cytokine
%CD45RA-CCR7- (Effector Memory) CD8+ T-cells	IL-12p70	0.402333	0.00614723	0.120798	Cell	Cytokine
%CD160+PD1+ CD8+ T-cells	HIV 1+2 Ab	0.362726	0.014333	0.2	Cell	Ab
%CD160+PD1+ CD8+ T-cells	Fractalkine	0.444415	0.0022251	0.0591164	Cell	Cytokine
%CD160+ CD8+ T-cells	Total HIV-1	0.429273	0.00639079	0.121976	Cell	Viral
%CD160+ CD8+ T-cells	5' defective HIV-1	0.444962	0.00453538	0.100118	Cell	Viral
%CD160+ CD8+ T-cells	IPDA total defective	0.436561	0.0054604	0.111251	Cell	Viral
%CD73+ CD8+ T-cells	E-selectin	0.383214	0.00936679	0.158768	Cell	Cytokine
%TIGIT+ CD4+ T-cells	Pre-ART HIV-1 RNA level	0.435854	0.00941229	0.158768	Cell	Viral
%TIGIT+ CD8+ T-cells	Fractalkine	0.414863	0.00460266	0.100558	Cell	Cytokine
%TIGIT+ CD8+ T-cells	MCP-2	0.355844	0.0164395	0.216649	Cell	Cytokine
%TIGIT+ CD8+ T-cells	SDF-1a	0.359522	0.0152834	0.208066	Cell	Cytokine
%Tim3+ CD4+ T-cells	Fractalkine	0.363451	0.0141252	0.199616	Cell	Cytokine
%Tim3+ CD4+ T-cells	sCD163	0.401015	0.00633325	0.121976	Cell	Cytokine
%CD8 T-cells expressing 2 or more cytokines (summing the 3 HIV peptides)	IL-22	0.357143	0.0224372	0.257912	Cell	Cytokine
%CD8 T-cells expressing 2 or more cytokines (summing the 3 HIV peptides)	b-glucan	0.35597	0.0223584	0.257912	Cell	Cytokine
%CD8 T-cells expressing CD107a (summing the 3 HIV peptides)	IL-22	0.393473	0.00823218	0.14796	Cell	Cytokine
%GAG-specific CD107a+ CD8+ T-cells	CA-RNA/intact ratio	0.506069	0.00139549	0.039952	Cell	Viral
%GAG-specific CD107a+ CD8+ T-cells	CA-RNA/total ratio	0.369255	0.0225188	0.257912	Cell	Viral
%GAG-specific CD107a+ CD8+ T-cells	Gal-3	0.368734	0.0137791	0.196397	Cell	Cytokine
HIV 1+2 Ab	CA-RNA	0.476241	0.00094336	0.0295557	Ab	Viral
HIV 1+2 Ab	CA-DNA	0.469867	0.0011277	0.0340464	Ab	Viral
HIV 1+2 Ab	Total HIV-1	0.448381	0.00455217	0.100118	Ab	Viral
HIV 1+2 Ab	5' defective HIV-1	0.425304	0.00739141	0.136371	Ab	Viral
HIV 1+2 Ab	IPDA total defective	0.432591	0.00636323	0.121976	Ab	Viral
HIV 1+2 Ab	%CD160+PD1+ CD8+ T-cells	0.362726	0.014333	0.2	Ab	Cell
HIV 1+2 Ab	SDF-1a	0.381686	0.0100941	0.164327	Ab	Cytokine
HIV 1+2 Ab	Gal-3	0.359731	0.0152196	0.208066	Ab	Cytokine
HIV combo Ab	CA-RNA	0.617577	6.20578e-06	0.000438498	Ab	Viral
HIV combo Ab	CA-DNA	0.590317	1.97061e-05	0.00114814	Ab	Viral
HIV combo Ab	Total HIV-1	0.661134	8.08821e-06	0.000559603	Ab	Viral
HIV combo Ab	Intact HIV-1	0.417317	0.00821359	0.14796	Ab	Viral
HIV combo Ab	Hypermutated/3' defective HIV-1	0.580972	0.000140171	0.00596804	Ab	Viral
HIV combo Ab	5' defective HIV-1	0.606275	6.10514e-05	0.00293843	Ab	Viral
HIV combo Ab	IUPM	0.551097	8.7407e-05	0.00408843	Ab	Viral
HIV combo Ab	IPDA total defective	0.655061	1.02551e-05	0.000681145	Ab	Viral
HIV combo Ab	Gal-3	0.385887	0.00884379	0.15447	Ab	Cytokine
LAg-Avidity	CA-RNA	0.475516	0.000962889	0.0298855	Ab	Viral
LAg-Avidity	CA-DNA	0.447085	0.00207699	0.0564241	Ab	Viral
LAg-Avidity	Gal-3	0.354526	0.0168714	0.220196	Ab	Cytokine
E-selectin	%CD73+ CD8+ T-cells	0.383214	0.00936679	0.158768	Cytokine	Cell
IL-21	%CD45RA-CCR7- (Effector Memory) CD8+ T-cells	0.407803	0.00542495	0.111211	Cytokine	Cell
IL-6	%CD45RA-CCR7- (Effector Memory) CD8+ T-cells	0.368794	0.0126707	0.182162	Cytokine	Cell
Fractalkine	%CD160+PD1+ CD8+ T-cells	0.444415	0.0022251	0.0591164	Cytokine	Cell
Fractalkine	%TIGIT+ CD8+ T-cells	0.414863	0.00460266	0.100558	Cytokine	Cell
Fractalkine	%Tim3+ CD4+ T-cells	0.363451	0.0141252	0.199616	Cytokine	Cell
IL-12p70	%CD45RA-CCR7- (Effector Memory) CD8+ T-cells	0.402333	0.00614723	0.120798	Cytokine	Cell
IL-22	%CD8 T-cells expressing 2 or more cytokines (summing the 3 HIV peptides)	0.357143	0.0224372	0.257912	Cytokine	Cell
IL-22	%CD8 T-cells expressing CD107a (summing the 3 HIV peptides)	0.393473	0.00823218	0.14796	Cytokine	Cell
MCP-2	%TIGIT+ CD8+ T-cells	0.355844	0.0164395	0.216649	Cytokine	Cell
SDF-1a	%TIGIT+ CD8+ T-cells	0.359522	0.0152834	0.208066	Cytokine	Cell
SDF-1a	HIV 1+2 Ab	0.381686	0.0100941	0.164327	Cytokine	Ab
sCD163	%Tim3+ CD4+ T-cells	0.401015	0.00633325	0.121976	Cytokine	Cell
b-glucan	%CD8 T-cells expressing 2 or more cytokines (summing the 3 HIV peptides)	0.35597	0.0223584	0.257912	Cytokine	Cell
Gal-3	CA-RNA/total ratio	0.401784	0.0112336	0.169597	Cytokine	Viral
Gal-3	CA-RNA/total defective ratio	0.384557	0.0156408	0.210447	Cytokine	Viral
Gal-3	%GAG-specific CD107a+ CD8+ T-cells	0.368734	0.0137791	0.196397	Cytokine	Cell
Gal-3	HIV 1+2 Ab	0.359731	0.0152196	0.208066	Cytokine	Ab
Gal-3	HIV combo Ab	0.385887	0.00884379	0.15447	Cytokine	Ab
Gal-3	LAg-Avidity	0.354526	0.0168714	0.220196	Cytokine	Ab

## Sheet: Fig 4b
x	y	r	p	padj	Group.x	Group.y
Pre-ART HIV-1 RNA level	%CD8 T-cells expressing 2 or more (of the 4 cytokines) after GAG stimulation	-0.374301	0.0348127	0.333178	Viral	Cell
Pre-ART HIV-1 RNA level	HIV 1+2 Ab	-0.470028	0.00479352	0.103372	Viral	Ab
Pre-ART HIV-1 RNA level	HIV combo Ab	-0.372829	0.0280716	0.295019	Viral	Ab
Pre-ART HIV-1 RNA level	Fractalkine	-0.403641	0.0168381	0.220196	Viral	Cytokine
CA-RNA	IL-33	-0.350302	0.0183212	0.232232	Viral	Cytokine
CA-DNA	Nadir CD4 cell count	-0.377663	0.0105383	0.169156	Viral	Cell
CA-DNA	IL-33	-0.416256	0.004454	0.0999441	Viral	Cytokine
CA-DNA	IFN-α2a	-0.415724	0.00451026	0.100118	Viral	Cytokine
SCA	E-selectin	-0.369782	0.0124162	0.180852	Viral	Cytokine
Intact HIV-1	%GAG-specific CD107a+ CD8+ T-cells	-0.367972	0.0230284	0.262809	Viral	Cell
CA-RNA/CA-DNA ratio	%CD73+CD160+ CD4+ T-cells	-0.362761	0.0143229	0.2	Viral	Cell
CA-RNA/intact ratio	%CD73+CD160+ CD4+ T-cells	-0.416712	0.0092531	0.1584	Viral	Cell
CA-RNA/total ratio	%CD38+HLADR+ CD4+ T-cells	-0.397994	0.0120995	0.177798	Viral	Cell
CA-RNA/total ratio	%CD73+CD160+ CD4+ T-cells	-0.355153	0.0265103	0.287137	Viral	Cell
CA-RNA/total defective ratio	%CD38+HLADR+ CD4+ T-cells	-0.363038	0.0231152	0.262896	Viral	Cell
CA-RNA/total defective ratio	%CD73+CD160+ CD4+ T-cells	-0.358192	0.0251556	0.279403	Viral	Cell
IPDA intact/total	%GAG-specific CD107a+ CD8+ T-cells	-0.436929	0.00609169	0.120798	Viral	Cell
Baseline CD4/CD8 ratio	IFN-α2a	-0.360101	0.0151077	0.208066	Cell	Cytokine
Nadir CD4 cell count	CA-DNA	-0.377663	0.0105383	0.169156	Cell	Viral
%CD38+HLADR+ CD4+ T-cells	CA-RNA/total ratio	-0.397994	0.0120995	0.177798	Cell	Viral
%CD38+HLADR+ CD4+ T-cells	CA-RNA/total defective ratio	-0.363038	0.0231152	0.262896	Cell	Viral
%CD38+HLADR+ CD8+ T-cells	E-selectin	-0.357359	0.0159545	0.21279	Cell	Cytokine
%CD45RA-CCR7+ (Central Memory) CD4+ T-cells	sCD163	-0.430477	0.00316007	0.0760479	Cell	Cytokine
%CD73+CD160+ CD4+ T-cells	CA-RNA/CA-DNA ratio	-0.362761	0.0143229	0.2	Cell	Viral
%CD73+CD160+ CD4+ T-cells	CA-RNA/intact ratio	-0.416712	0.0092531	0.1584	Cell	Viral
%CD73+CD160+ CD4+ T-cells	CA-RNA/total ratio	-0.355153	0.0265103	0.287137	Cell	Viral
%CD73+CD160+ CD4+ T-cells	CA-RNA/total defective ratio	-0.358192	0.0251556	0.279403	Cell	Viral
%TIGIT+ CD4+ T-cells	TNF-α	-0.381868	0.00963999	0.160072	Cell	Cytokine
%Tim3+ CD4+ T-cells	IL-21	-0.382231	0.00956563	0.159636	Cell	Cytokine
%Tim3+ CD8+ T-cells	IL-21	-0.376723	0.0107487	0.169387	Cell	Cytokine
%Tim3+ CD8+ T-cells	IL-6	-0.492143	0.000595152	0.0211198	Cell	Cytokine
%Tim3+ CD8+ T-cells	b-glucan	-0.405298	0.00574599	0.116356	Cell	Cytokine
%CD8 T-cells expressing 2 or more cytokines (summing the 3 HIV peptides)	Gal-9	-0.515573	0.00056096	0.0202494	Cell	Cytokine
%CD8 T-cells expressing 2 or more (of the 4 cytokines) after GAG stimulation	Pre-ART HIV-1 RNA level	-0.374301	0.0348127	0.333178	Cell	Viral
%GAG-specific CD107a+ CD8+ T-cells	Intact HIV-1	-0.367972	0.0230284	0.262809	Cell	Viral
%GAG-specific CD107a+ CD8+ T-cells	IPDA intact/total	-0.436929	0.00609169	0.120798	Cell	Viral
HIV 1+2 Ab	Pre-ART HIV-1 RNA level	-0.470028	0.00479352	0.103372	Ab	Viral
HIV combo Ab	Pre-ART HIV-1 RNA level	-0.372829	0.0280716	0.295019	Ab	Viral
E-selectin	SCA	-0.369782	0.0124162	0.180852	Cytokine	Viral
E-selectin	%CD38+HLADR+ CD8+ T-cells	-0.357359	0.0159545	0.21279	Cytokine	Cell
IL-21	%Tim3+ CD4+ T-cells	-0.382231	0.00956563	0.159636	Cytokine	Cell
IL-21	%Tim3+ CD8+ T-cells	-0.376723	0.0107487	0.169387	Cytokine	Cell
IL-33	CA-RNA	-0.350302	0.0183212	0.232232	Cytokine	Viral
IL-33	CA-DNA	-0.416256	0.004454	0.0999441	Cytokine	Viral
IL-6	%Tim3+ CD8+ T-cells	-0.492143	0.000595152	0.0211198	Cytokine	Cell
TNF-α	%TIGIT+ CD4+ T-cells	-0.381868	0.00963999	0.160072	Cytokine	Cell
Fractalkine	Pre-ART HIV-1 RNA level	-0.403641	0.0168381	0.220196	Cytokine	Viral
IFN-α2a	CA-DNA	-0.415724	0.00451026	0.100118	Cytokine	Viral
IFN-α2a	Baseline CD4/CD8 ratio	-0.360101	0.0151077	0.208066	Cytokine	Cell
sCD163	%CD45RA-CCR7+ (Central Memory) CD4+ T-cells	-0.430477	0.00316007	0.0760479	Cytokine	Cell
b-glucan	%Tim3+ CD8+ T-cells	-0.405298	0.00574599	0.116356	Cytokine	Cell
Gal-9	%CD8 T-cells expressing 2 or more cytokines (summing the 3 HIV peptides)	-0.515573	0.00056096	0.0202494	Cytokine	Cell

## Sheet: Fig 4c
Test	Rho	P	Padj	Color
%CD38+HLADR+ CD8+ T-cells	-0.762832	0.00390559	0.177358	P<0.05, Padj<0.25
IL-6	0.747129	0.00522854	0.177358	P<0.05, Padj<0.25
sCD163	-0.711209	0.00950304	0.177358	P<0.05, Padj<0.25
%CD45RA-CCR7- (Effector Memory) CD8+ T-cells	0.69325	0.0124235	0.177358	P<0.05, Padj<0.25
%Tim3+ CD8+ T-cells	-0.686066	0.0137603	0.177358	P<0.05, Padj<0.25
%CD8 T-cells expressing CD107a (summing the 3 HIV peptides)	0.686066	0.0137603	0.177358	P<0.05, Padj<0.25
SCA	-0.680927	0.0147798	0.177358	P<0.05, Padj<0.25
%PD1+ CD4+ T-cells	0.660922	0.0192844	0.202486	P<0.05, Padj<0.25
Hypermutated/3' defective HIV-1	-0.719161	0.0289874	0.260506	P<0.05, Padj>0.25
IL-22	0.62141	0.0310126	0.260506	P<0.05, Padj>0.25
E-selectin	0.589083	0.0438576	0.328134	P<0.05, Padj>0.25
%CD73+CD160+ CD4+ T-cells	-0.581899	0.0471558	0.328134	P<0.05, Padj>0.25
IL-1β	0.568526	0.0537544	0.328134	P>0.05
IL-15	0.566726	0.0546889	0.328134	P>0.05
%CD8 T-cells expressing 2 or more cytokines (summing the 3 HIV peptides)	0.556755	0.0600749	0.336419	P>0.05
%CD160+ CD4+ T-cells	-0.538795	0.0706859	0.371101	P>0.05
Gal-3	0.525346	0.079429	0.386584	P>0.05
IL-12p70	0.510059	0.0902305	0.386584	P>0.05
IFN-α2a	0.500159	0.0977312	0.386584	P>0.05
SDF-1a	0.495691	0.101248	0.386584	P>0.05
b-glucan	0.495691	0.101248	0.386584	P>0.05
%Tim3+ CD4+ T-cells	-0.495691	0.101248	0.386584	P>0.05
%CD45RA+CCR7+ (Naive) CD4+ T-cells	-0.480368	0.113951	0.414147	P>0.05
Nadir CD4 cell count	0.463364	0.129232	0.414147	P>0.05
Gal-9	-0.459772	0.132623	0.414147	P>0.05
%CD73+CD160+ CD8+ T-cells	0.45618	0.13607	0.414147	P>0.05
sCD14	0.45618	0.13607	0.414147	P>0.05
CA-DNA	-0.447309	0.144831	0.414147	P>0.05
%GAG-specific IFNg+ CD4+ T-cells	-0.447309	0.144831	0.414147	P>0.05
%TIGIT+ CD4+ T-cells	0.441812	0.150438	0.414147	P>0.05
IL-33	0.439498	0.15284	0.414147	P>0.05
Total HIV-1	-0.502546	0.167955	0.440881	P>0.05
ART duration	0.405892	0.190479	0.484855	P>0.05
HIV 1+2 Ab	-0.395116	0.203657	0.493505	P>0.05
%LAG3+ CD8+ T-cells	-0.387932	0.212743	0.493505	P>0.05
HIV combo Ab	-0.387932	0.212743	0.493505	P>0.05
%CD73+ CD8+ T-cells	0.38434	0.217377	0.493505	P>0.05
IFN-γ	0.373565	0.231641	0.495853	P>0.05
5' defective HIV-1	0.433229	0.244078	0.495853	P>0.05
IP-10	-0.362789	0.24645	0.495853	P>0.05
%GAG-specific CD107a+ CD8+ T-cells	0.362335	0.247085	0.495853	P>0.05
%CD45RA-CCR7- (Effector Memory) CD4+ T-cells	0.361735	0.247926	0.495853	P>0.05
%CD160+ CD8+ T-cells	-0.352013	0.261801	0.511425	P>0.05
%PD1+ CD8+ T-cells	0.344829	0.272336	0.519914	P>0.05
IL-21	0.338935	0.281158	0.524829	P>0.05
%CD45RA-CCR7+ (Central Memory) CD8+ T-cells	0.330461	0.294124	0.537095	P>0.05
%LAG3+ CD4+ T-cells	-0.323277	0.305374	0.537824	P>0.05
IL-10	-0.322045	0.307328	0.537824	P>0.05
CA-RNA	-0.305314	0.334533	0.550093	P>0.05
IPDA total defective	-0.363913	0.335662	0.550093	P>0.05
Pre-ART HIV-1 RNA level	0.301725	0.340534	0.550093	P>0.05
%LAG3+PD1+ CD8+ T-cells	0.301725	0.340534	0.550093	P>0.05
LAg-Avidity	0.287357	0.365128	0.571495	P>0.05
IFN-β	0.286062	0.36739	0.571495	P>0.05
%CD45RA-CCR7+ (Central Memory) CD4+ T-cells	0.265806	0.403702	0.616563	P>0.05
IL-13	0.238372	0.455613	0.68342	P>0.05
Intact HIV-1	-0.274079	0.475432	0.698442	P>0.05
CA-RNA/CA-DNA ratio	-0.224872	0.482258	0.698442	P>0.05
%CD8 T-cells expressing 2 or more (of the 4 cytokines) after GAG stimulation	-0.21911	0.493843	0.703098	P>0.05
IL-23	0.197558	0.53825	0.753549	P>0.05
%CD160+PD1+ CD4+ T-cells	-0.179598	0.576485	0.781464	P>0.05
IUPM	-0.179455	0.576795	0.781464	P>0.05
Baseline CD4/CD8 ratio	0.161639	0.615753	0.821004	P>0.05
Age	0.152926	0.635149	0.824542	P>0.05
%CD45RA+CCR7- (Terminally Differentiated) CD4+ T-cells	-0.149328	0.643222	0.824542	P>0.05
%CD73+ CD4+ T-cells	-0.147271	0.647854	0.824542	P>0.05
IPDA intact/total	-0.152266	0.695737	0.872267	P>0.05
LBP	0.118535	0.713689	0.881616	P>0.05
%LAG3+PD1+ CD4+ T-cells	0.0969831	0.764299	0.908969	P>0.05
%CD38+HLADR+ CD4+ T-cells	-0.0897992	0.781369	0.908969	P>0.05
CA-RNA/total ratio	-0.105753	0.78656	0.908969	P>0.05
Fractalkine	0.0862072	0.789938	0.908969	P>0.05
%CD160+PD1+ CD8+ T-cells	-0.0862072	0.789938	0.908969	P>0.05
TNF-α	0.0790233	0.807139	0.916212	P>0.05
IL-2	0.0521748	0.872066	0.944097	P>0.05
CA-RNA/intact ratio	-0.068356	0.872231	0.944097	P>0.05
CA-RNA/total defective ratio	-0.061689	0.874726	0.944097	P>0.05
Baseline CD4	-0.0502875	0.876662	0.944097	P>0.05
MIP-1α	-0.0395116	0.902966	0.960116	P>0.05
MCP-2	-0.0287357	0.929361	0.975829	P>0.05
%CD45RA+CCR7- (Terminally Differentiated) CD8+ T-cells	-0.0179598	0.955821	0.982322	P>0.05
Baseline CD8	-0.0143679	0.964651	0.982322	P>0.05
%TIGIT+ CD8+ T-cells	-0.00718393	0.982322	0.982322	P>0.05
%CD45RA+CCR7+ (Naive) CD8+ T-cells	0.00718393	0.982322	0.982322	P>0.05

## Sheet: Fig 4d
Test	Rho	P	Padj	Color
IL-23	0.408209	0.0183571	0.651488	P<0.05, Padj>0.25
sCD14	-0.363167	0.0377722	0.651488	P<0.05, Padj>0.25
Intact HIV-1	-0.370767	0.0436931	0.651488	P<0.05, Padj>0.25
%CD73+ CD4+ T-cells	-0.341502	0.0517674	0.651488	P>0.05
Hypermutated/3' defective HIV-1	-0.355935	0.0535505	0.651488	P>0.05
%CD8 T-cells expressing CD107a (summing the 3 HIV peptides)	-0.341114	0.0560548	0.651488	P>0.05
LBP	-0.331681	0.0593395	0.651488	P>0.05
%CD45RA-CCR7- (Effector Memory) CD4+ T-cells	0.322387	0.0672848	0.651488	P>0.05
IL-21	0.317012	0.0722463	0.651488	P>0.05
HIV 1+2 Ab	0.311567	0.077558	0.651488	P>0.05
Pre-ART HIV-1 RNA level	-0.365285	0.0865365	0.653555	P>0.05
%CD8 T-cells expressing 2 or more cytokines (summing the 3 HIV peptides)	-0.317425	0.093365	0.653555	P>0.05
%CD45RA+CCR7+ (Naive) CD4+ T-cells	-0.28532	0.107507	0.694662	P>0.05
CA-RNA	-0.27222	0.125376	0.752256	P>0.05
Baseline CD4	-0.248896	0.162485	0.816348	P>0.05
%CD73+CD160+ CD8+ T-cells	-0.248896	0.162485	0.816348	P>0.05
Total HIV-1	-0.260033	0.165213	0.816348	P>0.05
CA-DNA	-0.237719	0.182819	0.835949	P>0.05
%CD45RA+CCR7- (Terminally Differentiated) CD4+ T-cells	0.234453	0.189084	0.835949	P>0.05
IL-33	0.225719	0.206577	0.867624	P>0.05
%CD45RA-CCR7+ (Central Memory) CD8+ T-cells	-0.206972	0.247809	0.905293	P>0.05
IL-13	0.206962	0.247833	0.905293	P>0.05
IL-6	-0.201509	0.260789	0.905293	P>0.05
%CD73+ CD8+ T-cells	-0.199081	0.266697	0.905293	P>0.05
%LAG3+ CD8+ T-cells	-0.197045	0.271721	0.905293	P>0.05
IPDA total defective	-0.203732	0.28021	0.905293	P>0.05
%CD160+ CD4+ T-cells	0.184813	0.303181	0.930075	P>0.05
Baseline CD8	-0.174799	0.330582	0.930075	P>0.05
IUPM	-0.168519	0.348516	0.930075	P>0.05
%CD73+CD160+ CD4+ T-cells	0.16285	0.365204	0.930075	P>0.05
Age	-0.156783	0.383573	0.930075	P>0.05
%CD45RA+CCR7- (Terminally Differentiated) CD8+ T-cells	-0.151945	0.398604	0.930075	P>0.05
5' defective HIV-1	-0.155781	0.41106	0.930075	P>0.05
IL-10	-0.144441	0.422568	0.930075	P>0.05
Gal-3	-0.143476	0.425708	0.930075	P>0.05
IFN-γ	0.14044	0.435665	0.930075	P>0.05
%PD1+ CD4+ T-cells	0.137304	0.446086	0.930075	P>0.05
Nadir CD4 cell count	0.131166	0.466866	0.930075	P>0.05
%CD45RA-CCR7+ (Central Memory) CD4+ T-cells	0.128666	0.475473	0.930075	P>0.05
ART duration	0.124448	0.490179	0.930075	P>0.05
%CD38+HLADR+ CD4+ T-cells	-0.123744	0.492655	0.930075	P>0.05
IL-22	-0.123198	0.494581	0.930075	P>0.05
b-glucan	-0.110004	0.54225	0.930075	P>0.05
IPDA intact/total	-0.115716	0.542577	0.930075	P>0.05
Baseline CD4/CD8 ratio	-0.108736	0.546944	0.930075	P>0.05
SCA	-0.106607	0.554865	0.930075	P>0.05
MCP-2	-0.106424	0.555551	0.930075	P>0.05
%LAG3+ CD4+ T-cells	-0.105263	0.559895	0.930075	P>0.05
IFN-α2a	0.103959	0.564792	0.930075	P>0.05
sCD163	0.103737	0.565632	0.930075	P>0.05
%Tim3+ CD4+ T-cells	-0.101237	0.575083	0.930075	P>0.05
%Tim3+ CD8+ T-cells	0.101058	0.575761	0.930075	P>0.05
CA-RNA/intact ratio	0.0972359	0.609234	0.944042	P>0.05
%TIGIT+ CD8+ T-cells	-0.0875926	0.62788	0.944042	P>0.05
%CD8 T-cells expressing 2 or more (of the 4 cytokines) after GAG stimulation	-0.0922221	0.634216	0.944042	P>0.05
CA-RNA/total defective ratio	-0.0895902	0.637781	0.944042	P>0.05
%CD160+PD1+ CD4+ T-cells	0.0843782	0.6406	0.944042	P>0.05
CA-RNA/CA-DNA ratio	0.0791928	0.661331	0.9466	P>0.05
%CD160+ CD8+ T-cells	0.0762465	0.673223	0.9466	P>0.05
SDF-1a	-0.0755259	0.676143	0.9466	P>0.05
%PD1+ CD8+ T-cells	0.0634792	0.725623	0.989811	P>0.05
%TIGIT+ CD4+ T-cells	-0.0619563	0.731961	0.989811	P>0.05
IFN-β	-0.0580778	0.748181	0.989811	P>0.05
MIP-1α	-0.0544618	0.7634	0.989811	P>0.05
%LAG3+PD1+ CD8+ T-cells	-0.0485692	0.788385	0.989811	P>0.05
%CD160+PD1+ CD8+ T-cells	0.0442837	0.806688	0.989811	P>0.05
LAg-Avidity	0.0383879	0.832032	0.989811	P>0.05
%LAG3+PD1+ CD4+ T-cells	-0.0367932	0.838916	0.989811	P>0.05
%CD38+HLADR+ CD8+ T-cells	-0.0347334	0.847826	0.989811	P>0.05
E-selectin	-0.0321387	0.859077	0.989811	P>0.05
Fractalkine	-0.0291034	0.872272	0.989811	P>0.05
%CD45RA+CCR7+ (Naive) CD8+ T-cells	0.0288428	0.873406	0.989811	P>0.05
%GAG-specific CD107a+ CD8+ T-cells	0.0264534	0.885726	0.989811	P>0.05
IL-2	-0.0255324	0.887838	0.989811	P>0.05
HIV combo Ab	0.024104	0.894077	0.989811	P>0.05
CA-RNA/total ratio	-0.0230238	0.903878	0.989811	P>0.05
%GAG-specific IFNg+ CD4+ T-cells	-0.0214291	0.907327	0.989811	P>0.05
Gal-9	0.0100004	0.955952	0.996586	P>0.05
TNF-α	0.00901895	0.960271	0.996586	P>0.05
%CD45RA-CCR7- (Effector Memory) CD8+ T-cells	0.0077675	0.96578	0.996586	P>0.05
IP-10	0.00678484	0.970108	0.996586	P>0.05
IL-15	0.00616043	0.972857	0.996586	P>0.05
IL-12p70	0.000982098	0.995672	0.997244	P>0.05
IL-1β	-0.000625442	0.997244	0.997244	P>0.05

## Sheet: Fig 5a
x	y	group	Block	pch	pch.levels	cex	col	pch.legend
-2.08789	-0.601597	Slow	sPLS-DA	2	2	3	#0073C2AA	2
0.61023	1.28262	Rapid	sPLS-DA	1	1	3	#A73030AA	1
-0.621288	-4.33255	Slow	sPLS-DA	2	2	3	#0073C2AA	2
2.39193	-0.667575	Rapid	sPLS-DA	1	1	3	#A73030AA	1
2.66595	-2.35015	Rapid	sPLS-DA	1	1	3	#A73030AA	1
1.57598	1.14477	Rapid	sPLS-DA	1	1	3	#A73030AA	1
-1.71223	-0.0120549	Slow	sPLS-DA	2	2	3	#0073C2AA	2
0.109573	5.21916	Rapid	sPLS-DA	1	1	3	#A73030AA	1
-1.6017	1.09558	Slow	sPLS-DA	2	2	3	#0073C2AA	2
1.59788	0.420141	Rapid	sPLS-DA	1	1	3	#A73030AA	1
-1.32278	-0.37355	Slow	sPLS-DA	2	2	3	#0073C2AA	2
-1.60565	-0.824796	Slow	sPLS-DA	2	2	3	#0073C2AA	2

## Sheet: Fig 5b
Var	VIP
SCA	1.63518
%CD38+HLADR+ CD8+ T-cells	5.57099
%CD45RA-CCR7- (Effector Memory) CD8+ T-cells	3.56636
%CD160+ CD4+ T-cells	1.13622
%Tim3+ CD8+ T-cells	4.23241
IL-6	1.20115
sCD163	1.38472

[truncated: 3 more sheets: Fig 5c, Fig 5d, Fig S2]
